# Supplementary material for: Identification of the Putative Binding Site of a Benzimidazole Opioid (Etazene) and Its Metabolites at µ-Opioid Receptor: A Human Liver Microsomal Assay and Systematic Computational Study
Source: Molecules. 2023 Feb 7;28(4):1601. doi: 10.3390/molecules28041601 (PMC9959024; doi:10.3390/molecules28041601)
Supplement: Supplementary file 1 [file molecules-28-01601-s001.zip]

Archive with 1 entries (1 files):
- molecules-2143206-supplementary.pdf
